# Supplementary material for: Effects of Modest Carbohydrate–Energy Supplementation on Resistance Training Adaptations in Trained Men: A Crossover Trial
Source: Nutrients. 2026 Jun 17;18(12):1961. doi: 10.3390/nu18121961 (PMC13305566; doi:10.3390/nu18121961)
Supplement: Supplementary file 1 [file nutrients-18-01961-s001.zip]

Archive with 1 entries (1 files):
- nutrients-4347189-supplementary.pdf
